# Supplementary material for: Modulatory effect of Gracilaria gracilis on European seabass gut microbiota community and its functionality
Source: Sci Rep. 2022 Sep 1;12:14836. doi: 10.1038/s41598-022-17891-9 (PMC9437047; doi:10.1038/s41598-022-17891-9)
Supplement: Supplementary file 3 — Supplementary Table 1. [file 41598_2022_17891_MOESM3_ESM.xlsx]

## Sheet: Stats Data
	Supplementary table 1. DADA2 statistics representing the number of reads and the corresponding percentage retained in each filtering step in each sample
sample-id	Input	Filtered	Filtered (%)	Denoised	Merged	Merged (%)	Non-chimeric	Non-chimeric (%)
A12A	213369	123703	57.98	120968	120490	56.47	58917	27.61
A12P	170507	99902	58.59	97939	97016	56.9	51620	30.27
A21A	150845	88357	58.57	86578	85953	56.98	50832	33.7
A21P	119924	66562	55.5	65735	65209	54.38	50132	41.8
A22A	129289	70580	54.59	68448	67003	51.82	35711	27.62
A22P	116146	60808	52.35	58382	56688	48.81	37586	32.36
A23A	136606	72835	53.32	70096	67495	49.41	40848	29.9
A23P	145692	81173	55.72	78468	77497	53.19	48703	33.43
A31A	151202	85765	56.72	83387	80747	53.4	49095	32.47
A31P	117894	62550	53.06	59509	56875	48.24	36893	31.29
B12A	151512	90694	59.86	88862	87549	57.78	51261	33.83
B12P	210822	128082	60.75	126659	125271	59.42	72453	34.37
B21A	97731	50477	51.65	47754	46132	47.2	37917	38.8
B21P	70679	37715	53.36	36094	34206	48.4	27464	38.86
B22A	150634	82915	55.04	80190	77284	51.31	42931	28.5
B22P	147073	74629	50.74	71319	68375	46.49	40894	27.81
B23A	181605	110882	61.06	108910	105832	58.28	31813	17.52
B23P	164656	89631	54.44	87276	86408	52.48	48977	29.75
B31A	120641	70784	58.67	68654	65845	54.58	35335	29.29
B31P	134280	75345	56.11	72604	70805	52.73	42762	31.85
C11A	159548	97771	61.28	96683	96006	60.17	60542	37.95
C11P	65250	34955	53.57	34817	34777	53.3	33220	50.91
C12A	186331	111552	59.87	108313	105260	56.49	53700	28.82
C12P	137659	75894	55.13	73603	71029	51.6	38020	27.62
C13A	104706	56565	54.02	55965	55811	53.3	41263	39.41
C13P	79906	44800	56.07	44712	44595	55.81	44236	55.36
C21A	121263	65656	54.14	64213	62536	51.57	32896	27.13
C21P	88346	48884	55.33	48128	47342	53.59	36893	41.76
C31A	119575	71117	59.47	69378	66606	55.7	35370	29.58
C31P	127401	74283	58.31	73275	72462	56.88	46342	36.37
D11A	121552	73840	60.75	72640	71093	58.49	39500	32.5
D11P	87777	49586	56.49	48849	48689	55.47	42465	48.38
D21A	69056	41225	59.7	40954	40851	59.16	38116	55.2
D21P	92388	53800	58.23	53640	53516	57.93	49167	53.22
D22A	232440	150792	64.87	149703	147828	63.6	69141	29.75
D22P	75119	42435	56.49	41892	40324	53.68	30693	40.86
D23A	143777	89104	61.97	87664	86027	59.83	47882	33.3
D23P	71634	40923	57.13	40239	40094	55.97	32205	44.96
D32A	98441	55815	56.7	54339	51317	52.13	38707	39.32
D32P	114332	63254	55.32	61650	58389	51.07	39739	34.76
